# Supplementary material for: Quantitative Association between Computed-Tomography-Based L1 Skeletal Muscle Indices and Major Adverse Clinical Events Following Percutaneous Coronary Intervention
Source: J Clin Med. 2023 Dec 3;12(23):7483. doi: 10.3390/jcm12237483 (PMC10707591; doi:10.3390/jcm12237483)
Supplement: Supplementary file 1 [file jcm-12-07483-s001.zip]

Archive with 1 entries (1 files):
- jcm-2723197-supplementary.pdf
